# Supplementary material for: Phage Display Reveals VLRB-Mediated Recognition of Minimal Tumor Glycan Antigen Sialyl-Tn
Source: Curr Issues Mol Biol. 2025 Sep 26;47(10):802. doi: 10.3390/cimb47100802 (PMC12562327; doi:10.3390/cimb47100802)
Supplement: Supplementary file 1 [file cimb-47-00802-s001.zip]

Archive with 1 entries (1 files):
- cimb-3834887-supplementary.pdf
